# Supplementary material for: Photoswitchable Zirconium MOF for Light-Driven Hydrogen Storage
Source: Polymers (Basel). 2021 Nov 22;13(22):4052. doi: 10.3390/polym13224052 (PMC8618608; doi:10.3390/polym13224052)
Supplement: Supplementary file 1 [file polymers-13-04052-s001.zip]

Archive with 1 entries (1 files):
- polymers-1478895-supplementary.pdf
